# Supplementary material for: Wild birds as potential reservoirs of antimicrobial-resistant Escherichia coli: a systematic review
Source: Front Microbiol. 2025 Sep 8;16:1615826. doi: 10.3389/fmicb.2025.1615826 (PMC12450974; doi:10.3389/fmicb.2025.1615826)
Supplement: Supplementary file 1 [file Data_Sheet_1.zip]

Archive with 3 entries (3 files):
- Supplementary Table 1  Revised.xlsx
- Supplementary Table 2-Revised.docx
- Supplementary Table 3 -Revised.docx
