# Supplementary material for: Wild birds as potential reservoirs of antimicrobial-resistant Escherichia coli: a systematic review
Source: Front Microbiol. 2025 Sep 8;16:1615826. doi: 10.3389/fmicb.2025.1615826 (PMC12450974; doi:10.3389/fmicb.2025.1615826)
Supplement: Supplementary file 1 [file Data_Sheet_1.zip › Supplementary Table 1 Revised.xlsx]

## Sheet: Sheet1
	Continent	Region	Country	World Bank Income Category	Study design	Avians' mobility patterns	Sample size (n)	Avian spps (n)	Avian spps	Sample type	Sampling sites	Other sampled One Health Sectors	Suggested AMR Origin	E. coli (%) Antimicrobial Susceptibility Test	Phenotypic AST Test	Antimicrobials tested	MDR E.coli (%)	ESBL-E.coli (%)	Resistant to 1/2 drugs (%)Molecular Typing	Molecular Typing method	ESBLs characterization	Phylogenetic relationships of potential origins/other sampled species/other regions	Ref
1	Africa	East Africa	Tanzania	LMIC	Cross-sectional	Res	30	1	Terrestrial (Scavengers)	Int	Morogoro municipal abattoirs and waste deposit sites at Sokoine University of Agriculture (main campus)	N/A	N/A	100	Disk diffusion	(8) Sulphamethaxazole-trimethoprim, ampicillin, amoxicillin-clavulanic acid, gentamicin, ciprofloxacin, tetracycline, streptomycin, cefotaxime	93.3	N/A	65.8	N/A	N/A	N/A	(Madoshi P.B.et al., 2021)
2	Africa	West Africa	Nigeria	LMIC	Cross-sectional	Res	500	3	Terrestrial (Pigeons, Parrots, Weaver birds)	CS	N/A	Bats	N/A	52.1	Disk diffusion	(10) Cefuroxime, ceftazidime, cefotaxime, ceftriaxone, cefoxitin, amoxicillin-clavulanic acid, aztreonam, imipenem, meropenem, ertapenem	N/A	N/A	4.76-100	N/A	N/A	N/A	(Chika et al., 2018)
3	Africa	West Africa	Nigeria	LMIC	Cross-sectional	Mig	52	2	Waterbirds (Whistling ducks and cattle egrets)	Fec	River bank that feeds into a water treatment plant that supplies domestic water to a university community and farms	Cattle	Abattoir waste	53.9	Disk diffusion	(6) Cefotaxime, ciprofloxacin, tetracycline, gentamicin, chloramphenicol, streptomycin	83.7	99	97.8	Microarray DNA PCR	YES	Identical phenotypic microarray profile in 3 cattle egrets and cattle isolates	(Fashae et al., 2021)
4	Africa	West Africa	Nigeria	LMIC	Cross-sectional	Res	120	4	Terrestrial (Insectivores, Scavengers)	Fec	Localities near poultry farms	Chickens	Contaminated carcasses and water	6.7	Disk diffusion	(10) Cefepime, ceftriaxone, gentamicin, erythromycin, streptomycin, ampicillin, augmentin, nalidixic tarivid, ciprofloxacin	25-87.5	N/A	87.5	N/A	N/A	N/A	(Anueyiangu et al., 2023)
5	Africa	North Africa	Egypt	LMIC	Cross-sectional	Mig	148	14	Waterbirds (Waterfowls, Waders)	N/A	Live birds markets in cities near River Nile Delta	N/A	N/A	37.2	Disk diffusion	(7) Ampicillin, ciprofloxacin, doxycycline, erythromycin, streptomycin, tetracyline, amoxicillin	N/A	N/A	66-96	N/A	N/A	N/A	(Nabil et al., 2020)
6	Africa	North Africa	Egypt	LMIC	Cross-sectional	Res (2 spps, n=20), Mig (2 spps,n= 18)	38	4	Water birds (2 waterfowls) Non-water birds (2)	Fec	Dairy farms and Port Said at Mediterranean Sea	Milk and teat swabs (cattle and buffaloes), Lactating animals' drinking water	N/A	52.6	Disk diffusion	(8) Imipenem, ertapenem, meropenem, ceftazidime, cefotaxime, ceftriaxone, cefpodoxime, azithromycin	N/A	75	100	PCR, Sanger sequencing	N/A	100% homology of 16S rRNA genes between migratory(2), resident(2) wild birds and water(1) isolates from 8 resistant representatives of E. coli serotypes from (buffalo milk(1) cow milk(1), water(1) resident bird(2), migratory bird (2) and teat skin (1)	(Fahim et al., 2019)
7	Africa	North Africa	Egypt	LMIC	Cross-sectional	Res (4 spps, n=80), Mig (3 spps, n=60)	140	7	Waterbirds (4), Non-water birds (3)	Fec	Farm buildings and Surface Water sources	Surface water, Healthy humans stool,	Human activities	49.5	N/A	Molecular identification mcr-1 and mcr-2 genes	N/A	N/A	N/A	PCR, Sanger sequencing	N/A	100% homology between mcr-1-producing E. coli from a migratory bird and surface water isolates, and no homology with human isolates	(Ahmed et al., 2019)
8	Africa	North Africa	Algeria	UMIC	Cross-sectional	Mig	32	1	Water birds (White storks)	Fec	Nests in the El madher commune	N/A	Human activities	9.4	Disk diffusion	(13) Amoxicillin, amoxicillin-clavulanic acid, cefoxitin, cefotaxime, ceftazidime, cefepime, aztreonam, ertapenem, imipenem, amikacin, gentamicin, ciprofloxacin, sulfamethoxazole-trimethoprim	100	33.3	53.8	PCR, Sanger sequencing, MLST	YES	Two OXA-48-Producing E. coli isolated in the migratory birds belonged to ST38 which is widely distributed in Netherlands,Spain and France	(Bouaziz et al., 2018)
9	Africa	North Africa	Algeria	UMIC	Cross-sectional	Mig	30	1	Terrestrial (sparrows)	Int, Fec	Cities (Djelfa and M'sila)	Poultry (Chickens, Turkey)	N/A	N/A	Disk diffusion	(13) Amoxicillin-clavulanic acid, cefoxitin, cefotaxime, ceftazidime, aztreonam, cefepime, imipenem, tobramycin, gentamicin, nalidixic acid, ciprofloxacin, tetracycline, sulphamethaxazole-trimethoprim	N/A	26.7	16-90	PCR, MLST	YES	Diversity of genetic lineages of the ESBL-E.coli strains from chicken, turkey, sparrows	(Belmahdi et al., 2022)
10	Africa	North Africa	Tunisia	LMIC	Cross-sectional	Res(4 spps n=66), Mig (5 spps, n=45)	111	9	Waterbirds (2) Non-water birds (7)	Fec	Cities (Bizerte and Menzel Bouzelfa)	N/A	N/A	12	Disk diffusion	(17) Ampicillin, cefoxitin, ceftazidime, cefotaxime, imipenem, colistin, gentamicin, amikacin, tobramycin, streptomycin, nalidixic acid, ciprofloxacin, sulphonamides, sulfamethoxazole-trimethoprim, tetracycline, rifampicin,chloramphenicol	66.7	10.8	N/A	PCR, MLST,PBRT	YES	8/12 ESBL-E. coli strains showed an identical PFGE pattern and were assigned to the same new sequence type and had been recovered in the same sampling site	(Ben Yahia et al., 2018)
11	Europe	South Europe	Spain	HIC	Cross-sectional	Res	84	1	Aerial scavengers (red kites)	Fec	High and low commercial livestock farming areas in Central Spain	N/A	Contaminated carcasses and agricultural fields	94	Disk diffusion	(20) Gentamicin, kanamycin, streptomycin, neomycin, amoxillin, amoxicillin-clavulanic acid, ampicillin, piperacillin, cephalothin,cephalexin,ceftazidime, imipenem, colistin, norfloxacin,ciprofloxacin, enrofloxacin, sulphamethaxazole-trimethoprim, tetracycline, oxytetracycline, doxycycline	22.8	N/A	91.4	N/A	N/A	N/A	(Blanco and Bautista, 2020)
12	Europe	South Europe	Spain	HIC	Cross-sectional	Mig	100	31	Waterbirds (7) Non-water birds (24)	Fec	Aragón Reference Centre of wild-life recovering	N/A	N/A	16	Disk diffusion	(14) Ampicillin, amoxicillin-clavulanate, ceftazidime, ceftriaxone, cefoxitin, imipenem, nalidixic acid, ciprofloxacin, gentamicin, amikacin, tobramycin, chloramphenicol, trimethoprim/sulfamethoxazole, tetracycline.	73.3	93.8	N/A	PCR, MLST	YES	Four resistant E. coli STs from wild birds frequently detected among human clinical isolates	(Alcalá et al., 2016)
13	Europe	South Europe	Spain	HIC	Cross-sectional	Mig	40	3	Waterbirds	CS	Wildlife Rescue Cente	N/A	N/A	95	Disk diffusion	(17) Ampicillin, ticarcillin, amoxicillin-clavulanic acid, cefotaxime, cefoxitin, ceftazidime, ceftiofur, aztreonam, imipenem, nalidixic acid, ciprofloxacin,enrofloxacin, tetracycline, amikacin, gentamicin,trimethoprim-sulfamethoxazole chloramphenicol	38.9	N/A	47.4	N/A	N/A	N/A	(Martín-Maldonado et al., 2022)
14	Europe	South Europe	Portugal	HIC	Cross-sectional	Res (17 spps, n=96), Mig (13 spps, n=62)	158	30	Waterbirds (10) Non-water birds (20)	Fec	EVOA lagoon, Parque Biológico de Gaia park, Oporto coastline	N/A	N/A	43	Disk diffusion	(18) Ampicillin, amoxicillin-clavulanic acid, azithromycin, cefepime, cefotaxime, cefoxitin, ceftazidime, ceftriaxone, chloramphenicol, erythromycin, gentamicin, meropenem, nalidixic acid, ciprofloxacin, sulfamethoxazole, tetracycline, tigecycline, trimethoprim	18.5	12.96	25.9	WGS	YES	ESBL-E. coli in wild birds showed similarities with human clinical isolates	(Batista et al., 2022)
15	Europe	South Europe	Italy	HIC	Cross-sectional	Res (11 spps, n=69), Mig (18 spps, n=124)	193	29	Waterbirds (11) Non water birds (18)	Fec, CS,	Wildlife Rescue Centers	Deers,Hedgehogs, Rabbits (wild), Tortoises, Turtles, Wild boars	N/A	23.3	Disk diffusion	(12) Amikacin, gentamicin, ampicillin, amoxicillin-clavulanic acid, ceftiofur, ceftriaxone, clindamycin, chloramphenicol , ciprofloxacin , enrofloxacin , sulfamethoxazole-trimethoprim, tetracycline	28.6	N/A	39	PCR	YES	N/A	(Gambino et al., 2021)
16	Europe	South Europe	Italy	HIC	Longitudinal	Res (8 spps, n=92), Mig (10 spps, n=80)	172	18	Non-water birds	Fec	Wildlife Rescue Center	N/A	N/A	63.4	Disk diffusion	(7) Amikacin, amoxicillin-clavulanic acid, cephalexin, ceftriaxone, sulphamethaxazole-trimethoprim, tetracycline, marbofloxacin		13.2	N/A	N/A	N/A	N/A	(Prandi et al., 2023)
17	Europe	South Europe	Greece	HIC	Cross-sectional	Res (12 spps, n=97), Mig (18 spps, n=71)	168	30	Waterbirds (4) Non-water birds (26)	Fec	N/A	Chicken, Cattle, Pigs	N/A	N/A	Vitek-2 system, E-test	(13) Ampicillin, amoxicillin-clavulanic acid, piperacilli-tazobactam, cefalexin, cefalotin, ceftiofur, cefixime, cefotaxime, ceftazidime, ceftriaxone, flumequine, tetracycline, trimethoprim-sulfamethoxazole	N/A	0	0.6	PCR, Sanger sequencing, MLST	YES	E. coli isolates from 12 chicken and one wild bird harbored bla_CMY-2-producing genes, while no pAmpC were detected in cattle and pigs. Furthermore, the CMY-2-producing E. coli from the Eurasian magpie belonged to ST117, previously reported in corvids in Europe and Canada	(Athanasakopoulou et al., 2021)
18	Europe	South Europe	Greece	HIC	Cross-sectional	Res (30 spps, n=276), Mig (16 spps, n=86)	362	46	Waterbirds (16) Non water birds (30)	Fec, CS	N/A	N/A	Human contamination	N/A	Double disc synergy and Vitek-2 system	(16) Ampicillin; amoxicillin-clavulanic acid; ticarcillin-clavulanic acid; cefalexin; cefalotin; cefoperazone; ceftiofur; cefquinome; imipenem; gentamicin; neomycin; flumequine; enrofloxacin; marbofloxacin; tetracycline; trimethoprim-sulfamethoxazole	3.3	3.3	N/A	Microarray DNA PCR	YES	Isolation of the acquired AmpC gene bla_ACT in four of the wild bird isolates, previously, a co-occurrence of bla_ACT and bla_CTX-M-1 was reported in E. fergusonii in a cattle egret in Tunisia	(Athanasakopoulou et al., 2022)
19	Europe	South Europe	Turkey	UMIC	Cross-sectional	Res (1 spp, n=3), Mig (31 spps, n=79)	82	32	Waterbirds(13) and Non-water birds (19)	Int, Fec	Rehabilitation centers	N/A	N/A	62.2	Disk diffusion	(18) Ampicillin, amoxicillin, cefotaxime, ceftriaxone, ciprofloxacin, enrofloxacin, erythromycin, gentamicin, florfenicol, kanamycin, lincomycin, nalidixic acid, neomycin, doxycycline, oxytetracycline, tetracycline, penicillin, sulphamethoxazole-trimethoprim	58.8	N/A	21.6-100	PCR	N/A	N/A	(Yapicier et al., 2022)
20	Europe	West Europe	France	HIC	Cross-sectional	Res (25 spps), Mig (37 spps)	424	62	N/A	CS	Animal rescue center	Wild Mammals(Hare, Rabbit, Fox, Squirrel)	N/A	20.8	Disk diffusion	(27) Amoxicillin, amoxicillin-clavulanic acid, cefalotin, cefuroxime, cefotaxime, ceftiofur, ceftazidime, cefoxitin, cefepime, aztreonam, cefquinome, ertapenem, streptomycin, kanamycin, amikacin, apramycin, gentamicin, tobramycin, netilmicin, chloramphenicol, florfenicol, tetracycline, colistin, sulfonamides, trimethoprim, nalidixic acid, enrofloxacin	N/A	24.1	N/A	PCR, NGS, PBRT,MLST,WGS	YES	Homology in bla_CTX-M-1 and CTX-M-9-producing E. coli in some mammals and wild birds	(Haenni et al., 2020)
21	Europe	West Europe	Germany	HIC	Longitudinal	Res	376	1	Water birds (Sentinel ducks)	CS, Fec	Sentinel plant near a Baltic stop-over site for migratory ducks	Rats	Poultry husbandry	N/A	Vitek-2 system	(18) Amoxicillin, ampicillin, amoxicillin-clavulanic acid, cefalexin, cefotaxime, ceftazidime, ceftolozane-azobactam, cefepime, imipenem, meropenem, amikacin, gentamicin, tobramycin, ciprofloxacin, tigecycline, fosfomycin,colistin, trimethoprim-sulfamethoxazole	12.5	4.26	N/A	WGS	YES	Poultry-derived ST115 and non-poultry-related STs were found in the sentinel ducks	(Dreyer et al., 2022)
22	Europe	West Europe	Switzerland	HIC	Cross-sectional	Res (45 spps, n=261), Mig (10 spps, n=33)	294	55	Waterbirds (10) and Non-waterbirds (45)	Fec	Rehabilitation center	N/A	Human activities and contaminated water	87.1	Disk diffusion	(13) Ampicillin, amoxicillin-clavulanic acid, azithromycin, chloramphenicol, ciprofloxacin, cefazolin, nitrofurantoin, gentamicin, kanamycin, nalidixic acid, streptomycin, sulfamethoxazole-trimethoprim, tetracycline	2	1.7	7.4	PCR, MLST, Sanger sequencing	YES	Two isolates carrying bla_CTX-M-1 belonged to commensal groups A and B1, one bla_CTX-M-65 strain to B1, one bla_CTX-M-55 strain to the extra-intestinal pathogenic B2 phylogroup, and one bla_CTX-M-15 strain to the rare phylogroup F, which is notable for its association with extra-intestinal infections in companion animals and frequent detection in wild birds at rehabilitation centers	(Zurfluh et al., 2019)
23	Europe	North Europe	Sweden	HIC	Cross-sectional	Mig	170	4	Waterbirds (Gulls)	Fec	Urban centers	Humans, Livestock , Water	N/A	N/A	Disk diffusion, Microbroth dilution, E-test	(25) Ampicillin, ciprofloxacin, nalidixic acid, gentamicin, streptomycin, tetracycline, flophenicol, colistin, sulfamethoxazole, trimethoprim, chloramphenicol, kanamycin, cefotaxime, ceftazidime, cefoxitin, tobramycin, piperacillin-tazobactam, amoxicillin-clavulanic acid, tigecycline, nitrofurantoin, meropenem, amikacin, ertapenem, imipenem, fosfomycin	83	17	N/A	Microarray DNA PCR, Sanger sequencing, MLST	YES	Gene similarity in ESBL-producing E. coli in Swedish gulls, humans and surface water	(Atterby et al., 2017)
24	Europe	West Europe	Finland	HIC	Cross-sectional	Mig	200	1	Waterfowls (Barnacle geese)	Fec	Rcreational park area	N/A	Human activities	N/A	Disk diffusion	(7) Ceftazidime, cefotaxime, cefepime, cefoxitin, meropenem, cefotaxime-clavulanic acid, ceftazidime-clavulanic acid	4.5	4.5	N/A	WGS	YES	The sequenced ESBL-producing E. coli isolates in wild birds were human and poultry- associated	(Kurittu et al., 2021)
25	Europe	West Europe	Lithuania	HIC	Cross-sectional	Res (19 spps), Mig (10 spps)	392	29	Water birds (6) Non-water birds (23)	Fec	City parks and Kaunas city dump site	N/A	High human density	45.6	Disk diffusion, ARIS 2X automated system	(24) Ampicillin, gentamicin , ciprofloxacin, cefoxitin, tetracycline, imipinem, chloramphenicol, amikacin, ampicillin-sulbactam, aztreonam, cefazolin, cefepime, cefotetan, cefoxitin, cefpodoxime, ceftazidime, ceftriaxone, ciprofloxacin, gatifloxacin, gentamicin, imipenem, nitrofuration, tobramycin, trimethoprim-sulphamethoxazole	33.5	N/A	66.5	PCR	YES	N/A	(Merkeviciene et al., 2018)
26	Europe	Central Europe	Poland	HIC	Cross-sectional	Res (10 spps, n=14) Mig (12 spps, n=56)	70	22	Water birds (6) Non-water birds (16)	Int, Fec, Goit, Stom	Rescue centers, nests in Lublin	N/A	Human activities	100	Microbroth dilution	(22) Ampicillin, ceftazidime, cefotaxime, meropenem, gentamicin, nalidixic acid, ciprofloxacin, sulfamethoxazole, trimethoprim, colistin, azitromycin,chloramphenicol, tetracycline, tigecycline, cefotaxime-clavulanic acid, ceftazidime-clavulanic acid, temocillin , cefepime, cefoxitin, ertapenem, imipenem, meropenem	38.6	N/A	5	WGS	YES	There were 52 distinct STs in 72 E. coli isolates. Predominat STs were ST10 and ST9699. All ST9699 strains were cephalosporin-resistant due to the bla_CMY-2 genes. In addition, 3 novel STs (ST11104, ST11105, ST11194) with novel gyr alleles were reported. A strain belonging to the pandemic E. coli lineage ST131 was MDR and harbored the CTX-M-15 enzyme while a ST10 strain carried mcr-1 and bla_TEM-…	(Skarżyńska et al., 2021)
27	Europe	Central Europe	Poland	HIC	Cross-sectional	Res (7 spps, n=9) Mig (10 spps, n=25)	34	17	Waterbirds (4) Non-waterbirds (13)	Fec	Suburbans of south-eastern Poland	N/A	N/A	94.1	Microbroth dilution	(7) Tetracycline, gentamicin, kanamycin, ciprofloxacin, ampicillin, chloramphenicol, trimethoprim-sulfamethoxazole,	31.2	N/A	5-6.2	PCR (multiplex)	YES	Most of the MDR strains (7/10) belonged to the type A phylogenetic group, two to group B1 and one to group D	(Nowaczek et al., 2021)
28	Europe	North Europe	Sweden	HIC	Cross-sectional	Res	217	1	Waterbirds (Herring gulls)	Fec	Archipelago outside the city of Hudiksvall	N/A	N/A	80.7	Disk diffusion	(10) Nalidixic acid, streptomycin, tetracyline, ampicillin, chloramphenicol, cefadroxil, tigecycline, nitrofurantoin, mecillinam, trimethoprim-sulfamethoxazole	6.9	N/A	17.7	N/A	N/A	N/A	(Stedt et al.,2014)
28	Europe	North Europe	Latvia	HIC	Cross-sectional	Res	424	1	Waterbirds (Herring gulls)	Fec	Close to central Riga, Countryside 60 km from Riga	N/A	N/A	70	Disk diffusion	(10) Nalidixic acid, streptomycin, tetracyline, ampicillin, chloramphenicol, cefadroxil, tigecycline, nitrofurantoin, mecillinam, trimethoprim-sulfamethoxazole	26.3	N/A	22.7	N/A	N/A	N/A	(Stedt et al.,2014)
28	Europe	North Europe	Denmark	HIC	Cross-sectional	Res	158	2	Water birds (Herring and Lesser Blacked-backed gulls)	Fec	Coastline close to Roskilde	N/A	N/A	60.8	Disk diffusion	(10) Nalidixic acid, streptomycin, tetracyline, ampicillin, chloramphenicol, cefadroxil, tigecycline, nitrofurantoin, mecillinam, trimethoprim-sulfamethoxazole	0	N/A	8.3	N/A	N/A	N/A	(Stedt et al.,2014)
28	Europe	North Europe	England	HIC	Cross-sectional	Res	133	1	Waterbirds (Herring gulls)	Fec	Central Bristol	N/A	N/A	51.1	Disk diffusion	(10) Nalidixic acid, streptomycin, tetracyline, ampicillin, chloramphenicol, cefadroxil, tigecycline, nitrofurantoin, mecillinam, trimethoprim-sulfamethoxazole	13.2	N/A	44.1	N/A	N/A	N/A	Stedt et al., 2014)
28	Europe	North Europe	Ireland	HIC	Cross-sectional	Res	266	1	Waterbirds (Herring gulls)	Fec	Suburb of Dublin containing fishing harbour	N/A	N/A	89.9	Disk diffusion	(10) Nalidixic acid, streptomycin, tetracyline, ampicillin, chloramphenicol, cefadroxil, tigecycline, nitrofurantoin, mecillinam, trimethoprim-sulfamethoxazole	0.4	N/A	11.6	N/A	N/A	N/A	(Stedt et al.,2014)
28	Europe	West Europe	Netherlands	HIC	Cross-sectional	Res	560	2	Waterbirds (Herring and Lesser Blacked-backed gulls)	Fec	Industry harbour	N/A	N/A	81.6	Disk diffusion	(10) Nalidixic acid, streptomycin, tetracyline, ampicillin, chloramphenicol, cefadroxil, tigecycline, nitrofurantoin, mecillinam, trimethoprim-sulfamethoxazole	7.2	N/A	20.6	N/A	N/A	N/A	(Stedt et al., 2014)
28	Europe	Central Europe	Poland	HIC	Cross-sectional	Res	280	1	Waterbirds (Herring gulls)	Fec	Coastline close to Gdansk	N/A	N/A	84	Disk diffusion	(10) Nalidixic acid, streptomycin, tetracyline, ampicillin, chloramphenicol, cefadroxil, tigecycline, nitrofurantoin, mecillinam, trimethoprim-sulfamethoxazole	2.6	N/A	21.3	N/A	N/A	N/A	(Stedt et al., 2014)
28	Europe	South Europe	Portugal	HIC	Cross-sectional	Res	425	1	Waterbirds (Yellow-legged gulls)	Fec	Fish market in Lagos and Coastline close to Portimao	N/A	N/A	59.3	Disk diffusion	(10) Nalidixic acid, streptomycin, tetracyline, ampicillin, chloramphenicol, cefadroxil, tigecycline, nitrofurantoin, mecillinam, trimethoprim-sulfamethoxazole	13.5	N/A	27.3	N/A	N/A	N/A	(Stedt et al.,2014)
28	Europe	South Europe	Spain	HIC	Cross-sectional	Res	695	1	Waterbirds (Yellow-legged gulls)	Fec	City dump outside Emporda, Breeding colony close to Mazarron, Harbour in Malaga	N/A	N/A	71.2	Disk diffusion	(10) Nalidixic acid, streptomycin, tetracyline, ampicillin, chloramphenicol, cefadroxil, tigecycline, nitrofurantoin, mecillinam, trimethoprim-sulfamethoxazole	36.3	N/A	59.3	N/A	N/A	N/A	(Stedt et al.,2014)
29	Europe	East Europe	Ukraine	UMIC	Cross-sectional	Mig	111	6	Waterbirds (Waterfowls)	Fec, CS	5 cities	Poultry ( Ducks, Geese)	N/A	17.1	Disk diffusion	(6) Ampicillin, amoxicillin-clavulanic acid, amoxicilln, doxycycline, chloramphenicol, enrofloxacin	10	N/A	N/A	N/A	N/A	N/A	(Eckenko et al., 2024)
30	Asia	West Asia	Saudi Arabia	HIC	Cross-sectional	Mig	210	4	Waterbirds (Divers, Grebes, Waders)	CS	Al-Asfar Lake, located 13 km east of Al-Ahsa Oasis	N/A	Contaminated water from agricultural activities	42.9	Disk diffusion	(14) Ampicillin, penicillin, amoxicillin-clavulanate, cefotaxime, oxacillin, imipenem, cefoxitin, kanamycin, gentamicin, doxycycline, ciprofloxacin, trimethoprim-sulfamethoxazole, chloramphenicol, erythromycin	14.4	N/A	14-41	PCR	YES	N/A	(Elsohaby et al., 2021)
31	Asia	South Asia	Pakistan	LMIC	Cross-sectional	Mig	150	7	Waterbirds (6) Non-water birds (1)	Fec	4 Wetlands	N/A	Anthropogenic activities	N/A	Vitek-2 system and Double disc synergy	(11) Ampicillin, chloramphenicol, colistin, doxycycline, enrofloxacin, gentamicin, marbofloxacin, polymyxin, sulfamethoxazole-trimethoprim, tetracycline, tobramycin	88.4	17.3	N/A	WGS	YES	A diverse 17 sequence types (STs) in the 26 ESBL-E. coli producers, but with none of the globally distributed high-risk clones (STs 131, 410 and 648) were reported. Further more, core genome phylogeny reported minimal differences (0-29 single nucleotide polymorphisms) amongst identical STs in ESBL-E. coli producers from different avian species and geographic locations, pointing to the possibiliti…	(Mohsin et al., 2017)
32	Asia	South Asia	India	LMIC	Cross-sectional	Res (6 spps, n=57), Mig (2 spps, n=18)	75	8	Waterbirds (1) Non-water birds (7)	Fec	N/A	N/A	N/A	77	Disk diffusion	Ampicillin, ceftriaxone, chloramphenicol, ciprofloxacin, co-trimoxazole, tetracycline	N/A	N/A	25	N/A	N/A	N/A	(Raghav et al., 2022)
33	Asia	South Asia	Bangladesh	LMIC	Cross-sectional	Mig	150	1	Waterbirds (brown-head gulls)	Fec	Two contrasting beaches on Bay of Bengal	Water	Human activities	56.7	Disk diffusion	(11) Ampicillin, cefadroxil, cefuroxime, mecillinam, trimethoprim-sulfamethoxazole, nalidixic acid, ciprofloxacin, chloramphenicol, gentamicin, nitrofurantoin, tigecylin	11.8	17.3	42.3	PCR, MLST	YES	A diverse 11 sequence types (STs) in the 29 ESBL-E. coli producers	(Hasan et al., 2014)
34	Asia	South Asia	Bangladesh	LMIC	Cross-sectional	Mig	66	N/A	N/A	Fec	Agricultural areas	N/A	Agricultural activities	83.3	Disk diffusion	(10) Ciprofloxacin, gentamicin, erythromycin, tetracycline, colistin, ceftriaxone, meropenem, ampicillin, chloramphenicol, streptomycin	83.3	N/A	7.3-100	N/A	N/A	N/A	(Islam et al., 2021)
35	Asia	South Asia	Bangladesh	LMIC	Cross-sectional	Mig	66	N/A	N/A	Fec	Agricultural areas	N/A	Agricultural activities	83.3	Disk diffusion	(12) Ampicillin, tetracycline, ciprofloxacin, gentamicin, streptomycin, erythromycin, meropenem, colistin, chloramphenicol, amoxicillin-clavulanate acid, cefotaxime, ceftazidime	38.2	38.2	95.2	PCR	YES	N/A	(Islam et al., 2022)
36	Asia	South Asia	Singapore	HIC	Cross-sectional	Res(10 spps), Mig (2 spps)	96	12	Water birds (4) Non-water birds (8)	Fec	Urban and Recreational parks	Rodents	N/A	27.1	Disk diffusion	(12) Ampicillin, amikacin, gentamicin, amoxicillin-clavulanic acid, chloramphenicol, ciprofloxacin, nalidixic acid, norfloxacin, ceftriaxone, meropenem, sulphamethoxazole-trimethoprim, tetracycline	23.1	16.7	80.8	WGS	YES	N/A	(Ong et al., 2020)
37	Asia	East Asia	China	UMIC	Cross-sectional	Mig	1387	2	Waterbirds (Divers and Waders)	Fec, CS, Th	Cities, Lakes, Nature reserves, Rivers within the East Asian-Australasian flyway, Wetland parks	River basins	Human activities	34.5	BD Phoenix system	(15) Ampicillin, amoxicillin-clavulanic, ampicillin-sulbactam, aztreonam, chloramphenicol, ciprofloxacin, levofloxacin, cefazolin, cefepime, cefotaxime, gentamicin, amikacin, piperacillin, sulfamethoxazole-trimethoprim, tetracycline	61.9	1.7	24.7	PCR, Sanger sequencing	YES	MDR genotypes of E. coli from migratory birds was similar to that from different river basins	(Yuan et al., 2021)
38	Asia	East Asia	South Korea	HIC	Cross-sectional	Res (22 spps, n=191) Mig (50 spps, n=2077)	2268	72	Waterbirds(40) and Non-water birds(32)	CS	Areas adjacent to 28 rivers in 28 different cities	Chicken	N/A	35	Microbroth dilution	(15) Ciprofloxacin, amoxicillin-clavulanic acid, cefoxitin, chloramphenicol, streptomycin, gentamicin, tetracycline, nalidixic acid, cephalothin, trimethoprim-sulfamethoxazole, florfenicol, ceftiofur, neomycin, ampicillin, colistin	NR	N/A	72	PCR, PBRT, MLST, PFGE	N/A	PFGE analysis of the 56 PMQR-positive E. coli isolates from wild birds(n=25) and chickens (n=31) revealed high genetic diversity, with 45 distinct pulsotypes, with only 18 isolates (32.1%) forming seven distinct clusters, that largely aligned by host type, geographical origin, sequence type (ST), and/or phylogenetic group. The phylogenetic groups identified were; group A (n=31, 55.3%), B1 (n=20, …	(Oh et al., 2016)
39	Asia	East Asia	Japan	HIC	Cross-sectional	Mig	200	2	Waterbirds (Hooded and White-naped cranes)	Fec	Izumi plain in Kagoshima prefecture, Japan	N/A	N/A	96.5	Microbroth dilution	(11) Oxytetracycline, ampicillin, nalidixic acid, cefazolin, chloramphenicol, colistin, minocycline, kanamycin, gentamicin, fosfomycin, enrofloxacin	5.5	N/A	2.1-10.9	N/A	N/A	N/A	(Suenaga et al., 2019)
40	Asia	East Asia	Mongolia	UMIC	Cross-sectional	Mig	63	6	Non-water birds (Cranes, Eagles, Eagle owls, Falcons, Kites, Vultures)	CS	6 sites in South Gobi desert	N/A	N/A	N/A	Vitek-2 system and Double disc synergy	(6) Cefotaxime, chloramphenicol, enrofloxacin, gentamicin, sulfamethoxazole, tetracycline	4.8	14	N/A	PCR, Sanger sequencing, WGS	YES	Approximately 14% (9/63) of wild birds carried ESBL-producing E. coli, with 6 different sequence types (STs). ST38 was the most common (4/ 9 isolates) and was isolated in four individual birds of two species (Monk Vulture and Black Kite) from four different locations. A comparison of WGS data of Mongolian wild bird ST38 isolates with those from a clinical outbreak in the UK showed very few geneti…	(Guenther et al., 2017)
41	Asia	North Asia	Siberia	HIC	Cross-sectional	Mig	55	1	Terrestrial (Raptors, Black kites)	CS	Urban and agricultural-rich cities and a small rural community	N/A	Anthropogenic spillover	92.7	Disk diffusion	(18) Amoxicillin-clavulanic acid, ampicillin, azithromycin, aztreonam, cefazolin, ceftazidime, chloramphenicol, ciprofloxacin, ertapenem, fosfomycin, gentamicin, imipenem, nalidixic acid , nitrofurantoin, sulfonamide, streptomycin, tetracycline, trimethoprim-sulfamethoxazole	941	75	64	PCR, WGS	YES	Two colistin-resistant E. coli strains (DR356a-COL and DR358b-COL) from black kites in Kyzyl were genetically identical, suggesting their origin from a recent shared source	(Tarabai et al., 2023)
42	Oceania	Oceania	Australia	HIC	Cross-sectional	Res	562	1	Water birds (Australian silver gulls)	Fec	Beaches and foreshores across all , minus two Australian states	N/A	Human activities	50.5	Disk diffusion	(12) Ampicillin, ciprofloxacin, imipenem, meropenem, trimethoprim-sulfamethoxazole, tetracycline, gentamicin, ceftriaxone, streptomycin, cefoxitin, amoxicillin-clavulanate, chloramphenicol	N/A	21.7	12--86	WGS	YES	A significant number of critically important antimicrobials (CIA)-resistant E. coli isolates in gulls predominantly belonged to human-associated extra-intestinal pathogenic E. coli (ExPEC) clones, including ST131 (17%), ST10 (8%), ST1193 (6%), ST69 (5%) and ST38 (4%)	(Mukerji et al., 2019)
43	North America	North America	Canada	HIC	Cross-sectional	Res	430	1	Waterbirds (Canadian geese waterfowl)	Fec, CS	9 different rural areas, diagnostic centre (Canadian wildlife health cooperative), 10 different urban and agricultural rural areas in southern Ontario, 13 urban and agricultural areas surrounding Guelph, Ontario, 4 urban recreational parks	N/A	N/A	72.6	Microbroth dilution	(13) Amoxicillin-clavulanic acid, ampicillin, chloramphenicol, ciprofloxacin, ceftriaxone, cefoxitin, kanamycin, nalidixic acid, sulfisoxazole, streptomycin, trimethoprim-sulfamethoxazole, tetracycline, ceftiofur	5.6	N/A	7.9	N/A	N/A	N/A	(Vogt et al., 2018)
44	North America	North America	Canada	HIC	Cross-sectional	Res (1 spps, n=8) and Mig (14 spps, n=62)	70	15	Waterbirds (waterfowls)	Fec	9 different rural areas, diagnostic center (Canadian wildlife health cooperative), 10 different urban and agricultural rural areas in southern Ontario, 13 urban and agricultural areas surrounding Guelph, Ontario, 4 urban recreational parks	N/A	N/A	84.3	Microbroth dilution	(15) Tetracycline, amoxicillin-clavulanic acid, ampicillin, cefoxitin, ceftiofur, ceftriaxone, sulfisoxazole, ciprofloxacin, streptomycin, trimethoprim-sulfamethoxazole, gentamicin	11.9	N/A	15	N/A	N/A	N/A	(Vogt et al., 2019)
45	North America	North America	USA	HIC	Cross-sectional	Mig	150	1	Terrestrial (Gulls)	Fec	Landfill	N/A	Human activities/ Migrant birds from Canada	91.3	Disk diffusion	(15) Ampicillin, tetracycline, cefadroxil, trimethoprim-sulfamethoxazole, streptomycin, nalidixic acid, chloramphenicol, tigecycline, nitrofurantoin, mecillinam, cefpodoxime, cefpodoxime-clavulanic acid, cefotaxime, cefepime, ceftazidime	3	60	48	PCR(multiplex), MLST	YES	An analysis of 33 ESBL-producing E. coli isolates revealed a diverse range of sequence types (STs); ST131 (12), ST38 (10), ST405 (3), ST10 (1), ST2253 (1) and ST2967 (6). Notably, ST10, ST38, ST131, and ST405 are frequently found in both clinical and non-clinical E. coli isolates in Canada and are known global contributors to CTX-M dissemination	(Bonnedahl et al., 2014)
46	North America	North America	USA	HIC	Cross-sectional	Res	1477	1	Terrestrial ( European starling)	GIT	31 feed lots across 5 states	N/A	Use of antimicrobials in livestock farming	16	Disk diffusion	(18) Gentamicin, tobramycin, amoxicillin-clavulanate, imipenem, cefazolin, cefotaxime, cefoxitin, ceftazidime, ciprofloxacin, sulphamethaxazole-trimethoprim, fosfomycin, aztreonam, nitrofurantoin, ampicillin, piperacillin, chloramphenicol, nalidixic acid, tetracycline	94.5	79.2	94.5	PCR,WGS	YES	The occurence of highly similar isolates (≥99.4% shared core genome and ≥99.6% shared coding sequence) with priority antimicrobials resistances in birds on feedlots separated by distances exceeding 150 km, suggested that European starlings could be involved in the interstate dissemination of priority AMR E. coli	(Chandler et al., 2020)
47	North America	North America	USA	HIC	Cross-sectional	Mig	160	2	Waterbirds (Herring and Glaucous-winged gulls)	Fec	Middleton Island (Remote) and Kenai Peninsula (Urban)	N/A	Human activities	71.9	Disk diffusion	(10) Ampicillin, cefadroxil, chloramphenicol, nalidixic acid, nitrofurantoin, mecillinam, tetracycline, tigecycline, streptomycin, sulfamethoxazole-trimethoprim	11.3	6	31.5	PCR, Sanger sequencing	YES	N/A	(Atterby et al., 2016)
48	South America	South America	Nicaragua	LMIC	Cross-sectional	Res (4 spps, n=94), Mig (1 spp, n=6)	100	5	Waterbirds (3),Terrestrial (2)	Fec, CS	Poneloya Wetlands, City dump, Beach near Salinas Grandes , Central Leo'n	Humans, Poultry	Human activities,Sewage effluent, Unregulated use of antimicrobials	10	Disk diffusion	(2) Cefpodoxime, cefpodoxime-clavulanic acid	N/A	8	N/A	PCR, MLST, NGS	YES	A shared pool of bla_CTX-M genes between humans, poultry and wild birds, suggesting shared clones of ESBL-producing E. coli	(Hasan et al., 2016)
49	South America	South America	Brazil	UMIC	Cross-sectional	Mig	79	1	Terrestrial (Grey-breasted parakeet)	CS	Forested Environmental Protected Area, 100km from Fortaleza city	N/A	Human-origin	36.1	Disk diffusion	(11) Azithromycin, polymycin B, gentamicin, nalidix acid, sulfonamide, tetracycline, ceftiofur, sulfametoxazole-trimetropim, chloramphenicol, streptomycin, ciprofloxacin,	33.3	N/A	8.2-28.6	N/A	N/A	N/A	(Machado et al., 2018)
50	South America	South America	Brazil	UMIC	Cross-sectional	Res	1	1	Waterfowl (Brazilian merganser)	CS, OC, CM, TS, LT	Zoological park	N/A	N/A	100	Disk diffusion	(17) Amoxicillin-clavulanate, ceftriaxone, cefotaxime, ceftiofur, ceftazidime, cefepime, cefoxitin, aztreonam, imipenem, meropenem, ertapenem, nalidixic acid, enrofloxacin, gentamicin, amikacin, trimethoprim-sulfamethoxazole, tetracycline	100	100	100	WGS	YES	A globally prevalent E. coli strain (ST58) was found, exhibiting MDR, ESBL production, and resistance to disinfectants and heavy metals	(Fuentes‐Castillo et al., 2021)
51	South America	South America	Chile	HIC	Cross-sectional	Mig	124	1	Water birds (Franklin's gulls)	Fec	Coastal city of Antofagasta (human-restricted)	N/A	Humans in the USA and Canada	73.4	Disk diffusion	(17) Ampicillin, cefuroxime, cefotaxime, ceftazidime, gentamicin, cefadroxil, aztreonam, ertapenem, norfloxacin, nalidixic acid, nitrofurantoin, chloramphenicol, tetracycline, pipemidic acid, amikacin, streptomycin, trimethoprim–sulfamethoxazole	N/A	54	N/A	PCR, PFGE, MLST	YES	Predominant human epidemic strains, ST131 and resistant clonal complex 10 (carrying the CTX-M-15 enzymes) in gulls are highly prevalent in humans in the US and Canada, but rare in Chile. This implies the source of AMR in these gulls	(Báez et al., 2015)
	Key	CM-coelom, CS-cloacal swab, Fec-feces, GIT-gastrointestinal, Goit-goiter swab, Int-intestine, LT-lung tissue, Mig-migratory, OC-oral cavity, RS-rectal swab, Res-resident, Stom-stomach, Th-throat swab, TS-tissue swab
		Low-income country (LIC)	Lower-middle income country (LMIC)			Upper-middle income country (UMI)	High income country (HIC)
		MLST-multi-locus sequence typing, NGS-next generation sequencing,				PBRT-plasmid bio replicon-typing	PCR-polymerase chain reaction		PFGE-pulsed-field gel electrophoresis	WGS-whole genome sequencing
